# Supplementary material for: Barriers and limitations to the development of a telemental health service for workers in Peru- A user-centered approach
Source: PLoS One. 2025 Apr 9;20(4):e0321401. doi: 10.1371/journal.pone.0321401 (PMC11981184; doi:10.1371/journal.pone.0321401)
Supplement: S4 File — It contains the codes that have been created and used during the data coding process, including labels, categories, or themes by topic, in Spanish. (ZIP) [file pone.0321401.s004.zip]

Archive with 1 entries (1 files):
- S4 FILE.rar
